# Supplementary material for: Effectiveness of management zones for recovering parrotfish species within the largest coastal marine protected area in Brazil
Source: Sci Rep. 2022 Jul 18;12:12232. doi: 10.1038/s41598-022-15990-1 (PMC9293920; doi:10.1038/s41598-022-15990-1)
Supplement: Supplementary file 1 — Supplementary Information 1. [file 41598_2022_15990_MOESM1_ESM.csv]

Species	#Training samples	Regularized training gain	Unregularized training gain	Iterations	Training AUC	#Test samples	Test gain	Test AUC	AUC Standard Deviation	#Background points	bati99_clip contribution	dist_alga contribution	dist_coral contribution	transp contribution	bati99_clip permutation importance	dist_alga permutation importance	dist_coral permutation importance	transp permutation importance	Training gain without bati99_clip	Training gain without dist_alga	Training gain without dist_coral	Training gain without transp	Training gain with only bati99_clip	Training gain with only dist_alga	Training gain with only dist_coral	Training gain with only transp	Test gain without bati99_clip	Test gain without dist_alga	Test gain without dist_coral	Test gain without transp	Test gain with only bati99_clip	Test gain with only dist_alga	Test gain with only dist_coral	Test gain with only transp	AUC without bati99_clip	AUC without dist_alga	AUC without dist_coral	AUC without transp	AUC with only bati99_clip	AUC with only dist_alga	AUC with only dist_coral	AUC with only transp	Entropy	Prevalence (average probability of presence over background sites)	Fixed cumulative value 1 cumulative threshold	Fixed cumulative value 1 Logistic threshold	Fixed cumulative value 1 area	Fixed cumulative value 1 training omission	Fixed cumulative value 1 test omission
ampl_0	18	19.605	25.588	200	0.9629	7	19.260	0.9356	0.0247	10017	111.588	84.320	211.094	592.998	318.622	312.453	117.485	251.439	18.713	18.097	16.218	18.309	13.460	11.582	0.9714	14.002	16.120	18.095	15.310	18.403	15.284	0.8277	0.8917	12.327	0.9141	0.9288	0.9205	0.9328	0.9202	0.8421	0.8084	0.8908	72.516	0.0714	10.000	0.0222	0.3047	0.0000	0.0000
ampl_1	18	18.226	27.725	380	0.9819	7	27.014	0.9708	0.0233	10017	10.185	53.699	188.503	747.613	260.928	326.369	210.112	202.592	17.290	16.341	14.056	14.844	10.592	0.9361	0.4570	13.210	25.019	20.342	17.646	19.052	11.745	12.724	0.7285	15.398	0.9715	0.9523	0.9450	0.9415	0.8854	0.9134	0.7462	0.9220	73.878	0.0804	10.000	0.0267	0.3022	0.0000	0.0000
ampl_2	18	18.687	24.144	200	0.9516	7	19.375	0.9291	0.0245	10018	191.399	63.557	204.126	540.917	819.413	38.376	55.837	86.374	16.978	17.876	15.574	17.779	13.971	0.8473	0.8180	13.319	19.928	17.648	15.036	15.984	10.130	10.703	0.4152	15.246	0.9495	0.9208	0.9145	0.9063	0.8848	0.8759	0.6247	0.9216	73.436	0.0787	10.000	0.0178	0.3431	0.0000	0.0000
ampl_3	18	15.313	21.450	380	0.9654	7	20.701	0.9778	0.0044	10015	14.522	77.162	72.370	835.945	109.573	499.494	89.583	301.350	15.000	13.885	14.350	13.433	10.746	10.359	0.5011	12.911	18.541	15.065	17.484	14.726	10.224	10.374	0.1156	14.625	0.9596	0.9215	0.9382	0.9144	0.8804	0.8528	0.6347	0.9055	76.804	0.1068	10.000	0.0331	0.3357	0.0000	0.0000
ampl_4	18	14.898	18.901	180	0.9500	7	14.750	0.9154	0.0288	10018	69.710	84.135	59.681	786.474	616.022	247.102	66.069	70.808	14.072	14.032	14.117	14.263	12.630	10.530	0.6301	12.047	16.386	13.110	13.967	12.345	10.464	11.434	0.0925	14.468	0.9407	0.9040	0.9100	0.8998	0.8790	0.8783	0.6236	0.9057	77.226	0.1109	10.000	0.0220	0.3799	0.0000	0.0000
ampl_5	18	17.092	23.515	460	0.9683	7	17.355	0.9498	0.0219	10017	109.995	40.507	145.152	704.347	655.398	170.008	98.332	76.263	15.122	16.161	14.852	15.879	12.840	0.7424	0.5183	12.445	15.713	14.647	14.186	12.108	10.228	10.368	0.0182	13.966	0.9420	0.9329	0.9119	0.8991	0.8849	0.8466	0.6223	0.8911	75.043	0.0911	10.000	0.0202	0.3580	0.0000	0.0000
ampl_6	18	20.189	25.920	300	0.9643	7	23.410	0.9777	0.0078	10018	11.764	51.465	284.413	652.358	204.303	336.602	46.344	412.752	19.743	19.048	16.582	18.409	12.539	0.9358	10.045	14.401	21.360	20.572	20.887	21.343	15.856	11.602	0.8413	16.716	0.9615	0.9555	0.9657	0.9611	0.9343	0.8935	0.8046	0.9315	71.929	0.0696	10.000	0.0231	0.3048	0.0000	0.0000
ampl_7	18	20.527	27.757	360	0.9762	7	0.7049	0.8752	0.0296	10018	59.808	153.155	133.646	653.390	230.208	491.339	116.751	161.702	18.933	18.122	16.651	18.979	13.254	12.409	0.8968	13.972	0.5101	0.8798	11.450	0.9350	17.104	0.8130	0.3018	0.7119	0.8544	0.8744	0.8872	0.8789	0.9247	0.8508	0.7314	0.8294	71.580	0.0624	10.000	0.0296	0.2538	0.0000	0.0000
ampl_8	18	15.606	21.011	280	0.9669	7	19.905	0.9555	0.0106	10018	25.713	124.089	54.496	795.702	202.417	529.874	37.403	230.306	14.971	13.910	15.029	14.370	11.813	11.406	0.6526	12.176	19.940	19.496	15.439	18.685	14.689	11.550	11.725	14.560	0.9615	0.9413	0.9288	0.9342	0.9004	0.9068	0.8229	0.9098	76.507	0.1040	10.000	0.0344	0.3247	0.0000	0.0000
ampl_9	18	16.523	24.723	500	0.9698	7	19.497	0.9420	0.0274	10017	24.801	80.549	96.641	798.010	399.136	291.857	137.702	171.306	15.625	14.763	14.552	13.771	11.835	10.171	0.4218	12.724	18.612	16.512	17.001	18.426	14.518	12.554	0.9973	13.611	0.9418	0.9110	0.9312	0.9438	0.9188	0.8901	0.8547	0.8939	75.584	0.0944	10.000	0.0287	0.3167	0.0000	0.0000
ampl (average)	180.000	17.667	24.073	3.240.000	0.9657	70.000	18.832	0.9429	0.0203	100.173.000	62.948	81.264	145.012	710.775	381.602	324.347	97.562	196.489	16.645	16.224	15.198	16.004	12.368	10.107	0.6872	13.121	17.672	16.428	15.841	16.042	13.024	10.772	0.5575	13.804	0.9397	0.9242	0.9253	0.9212	0.9013	0.8750	0.7273	0.9001	74.450	0.0870	10.000	0.0258	0.3224	0.0000	0.0000
[truncated: 61 more columns]
