# Supplementary material for: Effectiveness of management zones for recovering parrotfish species within the largest coastal marine protected area in Brazil
Source: Sci Rep. 2022 Jul 18;12:12232. doi: 10.1038/s41598-022-15990-1 (PMC9293920; doi:10.1038/s41598-022-15990-1)
Supplement: Supplementary file 2 — Supplementary Information 2. [file 41598_2022_15990_MOESM2_ESM.csv]

Species	#Training samples	Regularized training gain	Unregularized training gain	Iterations	Training AUC	#Test samples	Test gain	Test AUC	AUC Standard Deviation	#Background points	bati99_clip contribution	dist_alga contribution	dist_coral contribution	transp contribution	bati99_clip permutation importance	dist_alga permutation importance	dist_coral permutation importance	transp permutation importance	Training gain without bati99_clip	Training gain without dist_alga	Training gain without dist_coral	Training gain without transp	Training gain with only bati99_clip	Training gain with only dist_alga	Training gain with only dist_coral	Training gain with only transp	Test gain without bati99_clip	Test gain without dist_alga	Test gain without dist_coral	Test gain without transp	Test gain with only bati99_clip	Test gain with only dist_alga	Test gain with only dist_coral	Test gain with only transp	AUC without bati99_clip	AUC without dist_alga	AUC without dist_coral	AUC without transp	AUC with only bati99_clip	AUC with only dist_alga	AUC with only dist_coral	AUC with only transp	Entropy	Prevalence (average probability of presence over background sites)	Fixed cumulative value 1 cumulative threshold	Fixed cumulative value 1 Logistic threshold	Fixed cumulative value 1 area	Fixed cumulative value 1 training omission	Fixed cumulative value 1 test omission
liare_0	235	22.899	26.875	500	0.9777	100	26.434	0.9777	0.0025	10228	522.826	88.241	151.527	237.405	535.636	248.694	115.431	100.240	20.557	21.314	20.981	21.241	16.909	11.714	13.570	15.268	23.444	23.981	24.225	25.710	18.687	12.273	15.471	16.218	0.9673	0.9677	0.9702	0.9746	0.9451	0.8938	0.8990	0.9269	69.535	0.0498	10.000	0.0328	0.2066	0.0000	0.0000
liare_1	235	23.615	27.577	500	0.9795	100	22.959	0.9642	0.0044	10229	496.008	75.875	177.118	250.998	589.006	183.449	136.056	91.489	21.468	22.198	21.529	22.121	17.337	12.231	14.711	15.789	21.436	21.220	21.084	20.872	14.184	11.237	11.041	16.200	0.9578	0.9552	0.9569	0.9543	0.9199	0.8773	0.8391	0.9240	68.765	0.0461	10.000	0.0299	0.2087	0.0000	0.0000
liare_2	235	23.052	26.939	500	0.9788	100	25.322	0.9734	0.0037	10233	406.198	95.816	181.966	316.020	465.132	300.931	109.751	124.186	21.016	21.362	21.376	21.356	16.621	12.824	14.015	15.533	23.442	24.624	22.505	23.350	17.953	12.256	16.264	17.627	0.9671	0.9700	0.9654	0.9676	0.9381	0.8941	0.8924	0.9370	69.365	0.0491	10.000	0.0325	0.2117	0.0043	0.0100
liare_3	235	22.733	26.662	500	0.9777	100	23.694	0.9693	0.0030	10234	512.107	72.712	154.037	261.144	560.360	194.946	147.271	97.423	20.755	21.497	20.540	20.868	16.577	12.112	13.205	15.148	21.853	21.676	22.633	21.693	16.128	13.741	12.302	17.139	0.9667	0.9613	0.9645	0.9630	0.9274	0.9082	0.8898	0.9337	69.581	0.0501	10.000	0.0304	0.2190	0.0000	0.0000
liare_4	235	23.475	27.127	500	0.9781	100	24.698	0.9676	0.0047	10230	439.901	79.224	224.375	256.500	518.342	219.626	139.016	123.016	21.514	22.156	21.214	21.928	17.077	12.653	15.071	15.362	21.040	23.590	22.546	23.760	18.566	11.956	15.664	15.845	0.9532	0.9655	0.9602	0.9644	0.9423	0.8905	0.8972	0.9280	68.930	0.0468	10.000	0.0289	0.2109	0.0043	0.0100
liare_5	235	22.759	26.954	500	0.9788	100	25.120	0.9746	0.0025	10230	405.032	102.520	139.324	353.124	477.499	273.406	120.154	128.941	20.683	21.210	20.978	20.909	16.589	11.764	12.375	15.635	23.930	23.112	24.210	23.241	16.774	15.337	15.728	17.393	0.9725	0.9664	0.9702	0.9687	0.9308	0.9226	0.9204	0.9348	69.784	0.0512	10.000	0.0365	0.2147	0.0000	0.0000
liare_6	235	23.306	26.849	500	0.9773	100	23.217	0.9624	0.0054	10232	460.357	75.545	200.265	263.832	561.013	211.018	132.842	95.127	21.224	22.139	21.241	21.721	17.240	12.052	14.649	15.788	21.004	22.560	20.935	21.474	16.282	10.909	13.630	16.241	0.9551	0.9618	0.9542	0.9535	0.9287	0.8805	0.8794	0.9250	69.148	0.0479	10.000	0.0289	0.2095	0.0000	0.0400
liare_7	235	22.815	26.673	500	0.9771	100	25.856	0.9762	0.0025	10232	453.012	76.647	145.886	324.455	528.750	231.206	136.152	103.892	20.568	21.663	20.882	21.070	16.800	12.057	13.548	15.376	22.231	23.944	23.139	24.339	18.695	12.244	14.917	16.640	0.9615	0.9697	0.9676	0.9718	0.9434	0.8903	0.9028	0.9290	69.596	0.0501	10.000	0.0339	0.2115	0.0000	0.0000
liare_8	235	22.618	26.898	500	0.9781	100	25.994	0.9726	0.0041	10229	536.061	104.154	127.686	232.099	555.595	236.397	122.156	85.852	20.218	21.104	20.532	20.871	16.422	11.504	12.462	14.930	25.645	24.280	22.633	23.994	16.200	13.530	16.905	17.072	0.9756	0.9673	0.9637	0.9658	0.9327	0.9128	0.9043	0.9331	69.855	0.0515	10.000	0.0315	0.2150	0.0000	0.0000
liare_9	235	22.637	27.071	500	0.9792	100	25.188	0.9709	0.0038	10230	418.992	92.496	156.241	332.271	419.674	319.830	126.724	133.772	20.624	21.091	20.737	20.866	16.116	11.386	13.221	15.677	23.233	22.922	22.927	23.037	16.383	15.743	14.807	15.586	0.9622	0.9626	0.9634	0.9640	0.9356	0.9240	0.8766	0.9202	69.834	0.0513	10.000	0.0303	0.2154	0.0000	0.0000
liare (average)	2.350.000	22.991	26.963	5.000.000	0.9782	1.000.000	24.848	0.9709	0.0037	102.307.000	465.049	86.323	165.842	282.785	521.101	241.950	128.555	108.394	20.863	21.573	21.001	21.295	16.769	12.030	13.683	15.451	22.726	23.191	22.684	23.147	16.985	12.923	14.673	16.596	0.9639	0.9648	0.9636	0.9648	0.9344	0.8994	0.8901	0.9292	69.439	0.0494	10.000	0.0316	0.2123	0.0009	0.0060
[truncated: 61 more columns]
