# Supplementary material for: Effectiveness of management zones for recovering parrotfish species within the largest coastal marine protected area in Brazil
Source: Sci Rep. 2022 Jul 18;12:12232. doi: 10.1038/s41598-022-15990-1 (PMC9293920; doi:10.1038/s41598-022-15990-1)
Supplement: Supplementary file 3 — Supplementary Information 3. [file 41598_2022_15990_MOESM3_ESM.csv]

Species	#Training samples	Regularized training gain	Unregularized training gain	Iterations	Training AUC	#Test samples	Test gain	Test AUC	AUC Standard Deviation	#Background points	bati99_clip contribution	dist_alga contribution	dist_coral contribution	transp contribution	bati99_clip permutation importance	dist_alga permutation importance	dist_coral permutation importance	transp permutation importance	Training gain without bati99_clip	Training gain without dist_alga	Training gain without dist_coral	Training gain without transp	Training gain with only bati99_clip	Training gain with only dist_alga	Training gain with only dist_coral	Training gain with only transp	Test gain without bati99_clip	Test gain without dist_alga	Test gain without dist_coral	Test gain without transp	Test gain with only bati99_clip	Test gain with only dist_alga	Test gain with only dist_coral	Test gain with only transp	AUC without bati99_clip	AUC without dist_alga	AUC without dist_coral	AUC without transp	AUC with only bati99_clip	AUC with only dist_alga	AUC with only dist_coral	AUC with only transp	Entropy	Prevalence (average probability of presence over background sites)	Fixed cumulative value 1 cumulative threshold	Fixed cumulative value 1 Logistic threshold	Fixed cumulative value 1 area	Fixed cumulative value 1 training omission	Fixed cumulative value 1 test omission
Fro_0	14	11.961	16.861	180	0.9499	6	18.467	0.9544	0.0208	10014	170.891	0.0938	40.803	787.368	700.126	0.0000	195.011	104.863	0.9538	11.955	10.285	11.309	10.130	0.5684	0.0284	0.8949	11.434	18.569	14.272	14.936	13.968	0.4122	0.1180	10.426	0.8891	0.9541	0.9151	0.9404	0.9109	0.7341	0.6569	0.8504	80.157	0.1475	10.000	0.0271	0.5843	0.0000	0.0000
Fro_1	14	11.591	16.671	240	0.9691	6	15.239	0.9549	0.0111	10014	30.683	37.540	53.105	878.672	77.209	15.763	248.010	659.017	11.146	11.516	0.9885	10.220	0.8076	0.6636	0.0033	0.9788	14.787	14.989	13.606	12.086	10.227	0.9053	0.0385	13.400	0.9509	0.9466	0.9108	0.9225	0.8739	0.8609	0.6518	0.8992	80.527	0.1539	10.000	0.0225	0.5505	0.0000	0.0000
Fro_2	14	13.566	21.093	240	0.9738	6	20.338	0.9686	0.0155	10014	96.190	35.961	71.836	796.013	228.910	46.697	253.692	470.701	11.966	13.419	10.461	11.334	0.8539	0.5955	0.0009	0.9908	17.678	19.639	14.450	14.471	0.8880	0.6356	0.0053	13.135	0.9621	0.9719	0.9355	0.9395	0.8562	0.7526	0.5082	0.9018	78.552	0.1269	10.000	0.0226	0.4535	0.0000	0.0000
Fro_3	14	13.277	20.277	220	0.9677	6	15.432	0.9145	0.0313	10014	155.792	11.914	75.176	757.118	505.144	0.8872	231.315	254.669	10.721	13.166	10.134	11.453	0.9222	0.4742	0.0062	0.9078	10.499	15.759	16.266	14.161	16.192	0.7298	0.1023	13.058	0.8938	0.9273	0.9467	0.9263	0.9467	0.8451	0.8235	0.9167	78.833	0.1298	10.000	0.0224	0.5389	0.0000	0.0000
Fro_4	14	14.108	16.797	140	0.9375	6	12.793	0.9007	0.0382	10014	356.480	0.2726	10.558	630.235	898.913	0.2537	56.461	42.089	0.9425	14.086	13.618	13.799	13.514	0.6100	0.1468	0.9384	10.762	12.615	11.605	12.362	11.618	0.6999	0.1349	10.803	0.8721	0.8988	0.8914	0.9044	0.8941	0.8073	0.6453	0.8689	78.010	0.1166	10.000	0.0222	0.5083	0.0000	0.0000
Fro_5	14	12.142	15.180	120	0.9285	6	14.892	0.9283	0.0174	10014	217.212	0.0514	26.192	756.082	874.544	0.0000	107.363	18.093	0.9087	12.133	11.287	12.032	11.286	0.5619	0.0691	0.8977	11.797	14.813	15.244	14.419	15.255	0.8883	0.2558	11.974	0.8928	0.9278	0.9331	0.9256	0.9332	0.8721	0.7930	0.8899	79.970	0.1433	10.000	0.0268	0.5920	0.0000	0.0000
Fro_6	14	13.131	18.374	240	0.9448	6	21.020	0.9603	0.0205	10014	274.615	0.2097	23.047	700.242	816.611	0.0218	129.103	54.069	0.9484	13.120	11.878	12.356	11.643	0.5340	0.0729	0.9276	11.998	20.753	17.223	17.303	15.153	0.4402	0.1662	11.094	0.8866	0.9604	0.9458	0.9465	0.9235	0.7386	0.6571	0.8575	78.980	0.1302	10.000	0.0249	0.5328	0.0000	0.0000
Fro_7	14	13.024	18.204	180	0.9676	6	13.458	0.9463	0.0084	10014	0.0012	87.740	100.886	811.362	0.0000	31.638	193.119	775.243	13.024	12.770	10.434	10.514	0.6324	0.7345	0.0000	10.136	13.404	13.370	12.445	11.320	12.240	0.8580	0.0000	13.263	0.9456	0.9397	0.8918	0.9322	0.9125	0.8473	0.5000	0.8921	79.093	0.1343	10.000	0.0219	0.4849	0.0000	0.0000
Fro_8	14	14.904	21.954	280	0.9621	6	14.758	0.9303	0.0138	10014	307.530	26.522	38.529	627.418	762.474	15.617	145.454	76.455	0.9980	14.712	12.642	13.186	11.674	0.4806	0.0620	0.9338	13.438	16.056	13.185	12.266	13.961	0.8615	0.2170	13.681	0.9333	0.9427	0.9113	0.9080	0.9046	0.9052	0.7321	0.9553	77.213	0.1095	10.000	0.0220	0.4906	0.0000	0.0000
Fro_9	14	20.885	25.137	180	0.9733	6	15.401	0.9298	0.0329	10014	469.252	0.8783	105.177	416.788	859.837	18.167	104.138	17.858	13.318	20.377	19.512	20.809	19.045	0.8033	0.7788	10.811	13.631	13.553	13.500	15.358	13.701	11.389	0.3057	12.205	0.9075	0.9137	0.9166	0.9306	0.9175	0.8980	0.7672	0.8957	71.233	0.0599	10.000	0.0239	0.2126	0.0000	0.1667
Fro (average)	140.000	13.859	19.055	2.020.000	0.9574	60.000	16.180	0.9388	0.0210	100.140.000	207.866	21.473	54.531	716.130	572.377	13.951	166.367	247.306	10.769	13.725	12.014	12.701	10.945	0.6026	0.1168	0.9565	12.943	16.012	14.180	13.868	13.120	0.7570	0.1344	12.304	0.9134	0.9383	0.9198	0.9276	0.9073	0.8261	0.6735	0.8928	78.257	0.1252	10.000	0.0236	0.4948	0.0000	0.0167
[truncated: 61 more columns]
