# Supplementary material for: Effectiveness of management zones for recovering parrotfish species within the largest coastal marine protected area in Brazil
Source: Sci Rep. 2022 Jul 18;12:12232. doi: 10.1038/s41598-022-15990-1 (PMC9293920; doi:10.1038/s41598-022-15990-1)
Supplement: Supplementary file 4 — Supplementary Information 4. [file 41598_2022_15990_MOESM4_ESM.csv]

Species	#Training samples	Regularized training gain	Unregularized training gain	Iterations	Training AUC	#Test samples	Test gain	Test AUC	AUC Standard Deviation	#Background points	bati99_clip contribution	dist_alga contribution	dist_coral contribution	transp contribution	bati99_clip permutation importance	dist_alga permutation importance	dist_coral permutation importance	transp permutation importance	Training gain without bati99_clip	Training gain without dist_alga	Training gain without dist_coral	Training gain without transp	Training gain with only bati99_clip	Training gain with only dist_alga	Training gain with only dist_coral	Training gain with only transp	Test gain without bati99_clip	Test gain without dist_alga	Test gain without dist_coral	Test gain without transp	Test gain with only bati99_clip	Test gain with only dist_alga	Test gain with only dist_coral	Test gain with only transp	AUC without bati99_clip	AUC without dist_alga	AUC without dist_coral	AUC without transp	AUC with only bati99_clip	AUC with only dist_alga	AUC with only dist_coral	AUC with only transp	Entropy	Prevalence (average probability of presence over background sites)	Fixed cumulative value 1 cumulative threshold	Fixed cumulative value 1 Logistic threshold	Fixed cumulative value 1 area	Fixed cumulative value 1 training omission	Fixed cumulative value 1 test omission
Tri_0	3	19.488	23.334	80	0.9658	1	31.122	0.9982	-10.000	10003	776.065	0.0000	168.198	55.736	979.741	0.0000	20.259	0.0000	12.303	19.488	18.815	19.488	18.815	0.1009	12.170	0.6883	23.117	31.122	28.891	31.122	28.891	0.6731	22.817	12.934	0.9900	0.9982	0.9963	0.9982	0.9963	0.9554	0.9875	0.9338	72.619	0.0669	10.000	0.0083	0.4369	0.0000	0.0000
Tri_1	3	37.813	42.728	80	0.9955	1	-94.121	0.7992	-10.000	10003	0.0000	93.289	906.711	0.0000	0.0000	43.809	956.191	0.0000	37.813	36.028	25.476	37.813	19.137	22.884	36.028	0.8216	-94.121	-69.341	-42.070	-94.121	24.923	-84.231	-69.341	0.8611	0.7992	0.8380	0.7104	0.7992	0.9770	0.4225	0.8380	0.8743	54.293	0.0109	10.000	0.0157	0.0514	0.0000	10.000
Tri_2	3	25.467	29.097	80	0.9821	1	14.679	0.9337	-10.000	10003	733.908	0.0000	44.166	221.927	998.605	0.0000	0.1395	0.0000	14.360	25.467	25.191	25.467	25.191	0.0901	11.786	10.555	16.349	14.679	12.368	14.679	12.368	0.6964	24.704	0.4680	0.9412	0.9337	0.9276	0.9337	0.9276	0.9799	0.9990	0.8399	66.640	0.0381	10.000	0.0223	0.1228	0.0000	0.0000
Tri_3	3	20.174	25.029	80	0.9706	1	26.171	0.9817	-10.000	10003	839.005	0.0000	108.169	52.826	990.921	0.0000	0.9079	0.0000	12.051	20.174	19.666	20.174	19.639	0.0832	11.878	0.6863	24.476	26.171	23.146	26.171	23.350	0.7184	24.135	13.745	0.9974	0.9817	0.9654	0.9817	0.9654	0.9959	0.9960	0.9420	71.933	0.0626	10.000	0.0079	0.3929	0.0000	0.0000
Tri (average)	30.000	25.736	30.047	800.000	0.9785	10.000	-0.5537	0.9282	-10.000	100.030.000	587.244	23.322	306.811	82.622	742.317	10.952	246.731	0.0000	19.132	25.289	22.287	25.736	20.696	0.6407	17.966	0.8129	-0.7545	0.0658	0.5584	-0.5537	22.383	-15.838	0.0579	0.9992	0.9320	0.9379	0.8999	0.9282	0.9666	0.8384	0.9551	0.8975	66.371	0.0446	10.000	0.0135	0.2510	0.0000	0.2500
[truncated: 61 more columns]
