# Supplementary material for: Effectiveness of management zones for recovering parrotfish species within the largest coastal marine protected area in Brazil
Source: Sci Rep. 2022 Jul 18;12:12232. doi: 10.1038/s41598-022-15990-1 (PMC9293920; doi:10.1038/s41598-022-15990-1)
Supplement: Supplementary file 5 — Supplementary Information 5. [file 41598_2022_15990_MOESM5_ESM.csv]

Species	#Training samples	Regularized training gain	Unregularized training gain	Iterations	Training AUC	#Test samples	Test gain	Test AUC	AUC Standard Deviation	#Background points	bati99_clip contribution	dist_alga contribution	dist_coral contribution	transp contribution	bati99_clip permutation importance	dist_alga permutation importance	dist_coral permutation importance	transp permutation importance	Training gain without bati99_clip	Training gain without dist_alga	Training gain without dist_coral	Training gain without transp	Training gain with only bati99_clip	Training gain with only dist_alga	Training gain with only dist_coral	Training gain with only transp	Test gain without bati99_clip	Test gain without dist_alga	Test gain without dist_coral	Test gain without transp	Test gain with only bati99_clip	Test gain with only dist_alga	Test gain with only dist_coral	Test gain with only transp	AUC without bati99_clip	AUC without dist_alga	AUC without dist_coral	AUC without transp	AUC with only bati99_clip	AUC with only dist_alga	AUC with only dist_coral	AUC with only transp	Entropy	Prevalence (average probability of presence over background sites)	Fixed cumulative value 1 cumulative threshold	Fixed cumulative value 1 Logistic threshold	Fixed cumulative value 1 area	Fixed cumulative value 1 training omission	Fixed cumulative value 1 test omission
Zel_0	100	25.218	30.869	500	0.9841	42	26.713	0.9725	0.0055	10097	480.247	83.643	263.535	172.575	543.643	259.165	161.946	35.246	22.583	23.795	20.518	23.934	16.033	11.529	10.483	13.871	26.794	25.128	23.338	25.133	15.245	12.285	11.750	15.671	0.9796	0.9623	0.9627	0.9661	0.9268	0.8714	0.7458	0.9321	67.439	0.0410	10.000	0.0129	0.2337	0.0000	0.0000
Zel_1	100	24.509	31.394	500	0.9873	42	29.336	0.9816	0.0038	10098	499.055	81.066	267.965	151.914	600.513	208.395	154.931	36.161	22.780	22.685	20.183	23.488	14.588	0.9425	11.556	13.915	28.171	26.139	23.798	28.861	16.515	12.148	13.246	15.288	0.9803	0.9742	0.9690	0.9800	0.9245	0.8818	0.8603	0.9142	68.304	0.0448	10.000	0.0158	0.2493	0.0000	0.0000
Zel_2	100	25.252	31.536	500	0.9871	42	28.602	0.9834	0.0030	10099	475.842	82.217	273.303	168.638	597.731	202.526	155.964	43.778	23.106	23.467	21.310	23.889	15.624	0.9858	11.027	13.648	27.328	26.737	25.487	27.074	16.766	0.9428	13.671	15.633	0.9800	0.9725	0.9739	0.9769	0.9332	0.8760	0.8500	0.9333	67.519	0.0414	10.000	0.0127	0.2445	0.0000	0.0000
Zel_3	100	25.158	31.346	500	0.9860	42	26.345	0.9710	0.0080	10095	530.068	58.585	301.070	110.277	513.187	253.956	138.615	94.242	23.539	23.422	20.963	23.957	15.488	0.9488	13.509	14.208	24.718	22.928	25.148	25.026	16.175	13.940	0.9543	16.679	0.9675	0.9555	0.9693	0.9671	0.9234	0.9030	0.7898	0.9334	67.392	0.0410	10.000	0.0192	0.2427	0.0000	0.0000
Zel_4	100	25.045	31.388	500	0.9878	42	29.027	0.9846	0.0029	10094	418.981	99.630	280.022	201.366	461.612	267.502	172.571	98.316	23.262	23.171	21.233	23.882	15.566	10.887	11.084	14.096	26.283	25.126	24.654	26.846	15.084	13.025	10.504	14.660	0.9789	0.9673	0.9696	0.9775	0.9219	0.9063	0.8351	0.9128	67.493	0.0411	10.000	0.0162	0.2606	0.0000	0.0000
Zel_5	100	24.322	30.852	500	0.9873	42	28.682	0.9845	0.0024	10096	490.901	48.186	290.693	170.220	574.889	181.311	193.454	50.346	22.532	23.137	20.158	22.933	15.449	0.9267	10.384	13.676	25.867	25.444	24.976	26.463	16.116	13.346	13.230	14.395	0.9798	0.9646	0.9731	0.9767	0.9244	0.9139	0.8516	0.9139	68.302	0.0448	10.000	0.0171	0.2515	0.0000	0.0000
Zel_6	100	24.849	30.869	500	0.9852	42	29.996	0.9832	0.0031	10096	461.878	58.001	284.214	195.907	601.000	176.327	181.254	41.419	22.823	23.603	19.649	23.326	15.132	0.9269	11.319	13.882	26.947	28.406	24.300	28.767	17.097	10.550	17.425	14.524	0.9706	0.9728	0.9691	0.9808	0.9369	0.8654	0.8642	0.9184	67.991	0.0433	10.000	0.0141	0.2421	0.0000	0.0000
Zel_7	100	25.219	30.113	500	0.9830	42	29.086	0.9793	0.0042	10095	505.811	47.123	301.004	146.062	570.966	166.490	199.813	62.731	23.327	24.384	19.952	24.084	16.398	0.9107	12.030	14.519	26.941	26.733	23.939	28.282	16.779	12.389	16.086	14.179	0.9643	0.9631	0.9659	0.9775	0.9290	0.8982	0.8685	0.8993	67.325	0.0403	10.000	0.0125	0.2542	0.0000	0.0000
Zel_8	100	25.312	31.720	500	0.9873	42	27.643	0.9802	0.0033	10099	198.893	93.724	296.086	411.297	459.863	272.022	197.721	70.394	23.558	23.404	21.190	23.669	14.424	11.229	11.317	14.504	25.686	28.324	22.190	25.469	17.565	10.368	13.114	16.664	0.9747	0.9786	0.9560	0.9754	0.9384	0.8762	0.7975	0.9300	67.483	0.0412	10.000	0.0142	0.2567	0.0000	0.0000
Zel_9	100	24.182	31.028	500	0.9872	42	26.750	0.9738	0.0076	10097	519.695	71.739	298.757	109.809	507.793	196.685	196.572	98.950	22.389	22.484	19.596	22.768	14.230	0.9423	10.774	13.115	25.728	22.301	24.811	24.449	13.719	14.239	12.128	14.372	0.9726	0.9578	0.9712	0.9643	0.9040	0.9234	0.8566	0.9094	68.629	0.0465	10.000	0.0213	0.2444	0.0000	0.0000
Zel (average)	1.000.000	24.907	31.111	5.000.000	0.9862	420.000	28.218	0.9794	0.0044	100.966.000	458.137	72.391	285.665	183.806	543.120	218.438	175.284	63.158	22.990	23.355	20.475	23.593	15.293	0.9948	11.348	13.943	26.446	25.727	24.264	26.637	16.106	12.172	13.070	15.206	0.9748	0.9669	0.9680	0.9742	0.9263	0.8916	0.8319	0.9197	67.788	0.0425	10.000	0.0156	0.2480	0.0000	0.0000
[truncated: 61 more columns]
