# Supplementary material for: Effectiveness of management zones for recovering parrotfish species within the largest coastal marine protected area in Brazil
Source: Sci Rep. 2022 Jul 18;12:12232. doi: 10.1038/s41598-022-15990-1 (PMC9293920; doi:10.1038/s41598-022-15990-1)
Supplement: Supplementary file 6 — Supplementary Information 6. [file 41598_2022_15990_MOESM6_ESM.xlsx]

## Sheet: budiao1000
FID	ID	Município	Site	X	Y	Profundida	coral_abun	coral_riqu	macroalgae	Scarus_tri	Scarus_zel	ampl	aux	fro	trisx	zelx	amplx	auxx	frox	1000
0	0	Tamandaré	Pirambu Norte	271091	9.03299e+06	4	6.75	2.45	5.92	0	1.25	0	6.67	0.08	0	1250	0	6670	80
1	1	Tamandaré	Pirambu	270569	9.03118e+06	5	4.83	2.67	3.5	0	1.58	0	4.92	0.42	0	1580	0	4920	420
2	2	Tamandaré	Carapitanga	275039	9.02371e+06	25	5.08	2.25	5.58	0	7.17	1.25	6.33	2.42	0	7170	1250	6330	2420
3	3	Tamandaré	Carapitanga Norte	275694	9.02439e+06	25	5.83	2.67	5.58	0	8.42	4.33	9.5	3.42	0	8420	4330	9500	3420
4	4	Maragogi	Taci Raso	256919	8.99647e+06	9	3.67	1.25	11.67	0	0	0	3.33	0	0	0	0	3330	0
5	5	Maragogi	Ponta de Mangue	262437	9.01005e+06	4	13.67	1.5	2.33	0.33	0.33	0	6.33	0	330	330	0	6330	0
6	6	Maragogi	Filhas das Galé	258103	8.99907e+06	8	23.25	1.5	0	0	1	0	2	0	0	1000	0	2000	0
7	7	Maragogi	Buraco	260100	9.00374e+06	6	19.25	2.25	0.25	0	0	0	5.75	0	0	0	0	5750	0
8	8	Maragogi	ZPVM	258828	9.00105e+06	5	20.9	1.3	0.4	0	7	1.3	3.2	0	0	7000	1300	3200	0
9	9	Maragogi	Aquário	258650	8.99971e+06	8	17.75	2.75	0	0	4	0.25	14.5	0	0	4000	250	14500	0
10	10	Japaratinga	Cordão	253885	8.99426e+06	4	20	1.38	2.13	0.25	0	0.75	6.88	0	250	0	750	6880	0
11	11	Japaratinga	Picão	254128	8.99481e+06	5	23.5	2.75	1.5	0	0.75	0	6	0	0	750	0	6000	0
12	12	Japaratinga	João Martins	252430	8.99268e+06	6	15.17	2.33	4.67	0.33	0.67	0	5.17	0	330	670	0	5170	0
13	13	Japaratinga	Ilhota	254643	8.99324e+06	4	14.75	1.5	4	0.75	0.25	0	13.75	1	750	250	0	13750	1000
14	14	Rota Ecologica	P. Velha	246749	8.98198e+06	3	6	2.67	4	0	3.33	1	2	1.67	0	3330	1000	2000	1670
15	15	Rota Ecologica	Salvador	245939	8.98071e+06	4	2.33	1.67	3.67	0	3.67	1	4	1.33	0	3670	1000	4000	1330
16	16	Rota Ecologica	P. do Toque	241931	8.97533e+06	2	1	1	3.67	0	3	0	6.67	3	0	3000	0	6670	3000
17	17	Rota Ecologica	Piscina Porto da rua	242770	8.97648e+06	2	4.17	1.17	7.33	0	1.5	0	1.33	0.5	0	1500	0	1330	500
18	18	Rota Ecologica	Riacho	239413	8.97289e+06	3	8.67	2.67	3	0	5.67	1	2.33	1	0	5670	1000	2330	1000
19	19	Rota Ecologica	Canal Tapado	244490	8.97824e+06	11	16	3	1	0	0	0	1.67	0	0	0	0	1670	0
20	20	Rota Ecologica	P.virada	242731	8.97639e+06	6	4.67	2	4	0	0	0	9	0	0	0	0	9000	0
21	21	Rota Ecologica	P. Peixe Boi	249068	8.9853e+06	2	12	2.33	5.33	0	0	0	20	0	0	0	0	20000	0
22	22	Rota Ecologica	Araçá/P.redondo	248360	8.98417e+06	3	7.67	1.33	1.67	0	2	1.33	9.67	0.33	0	2000	1330	9670	330
23	23	Rota Ecologica	Piscina de São Miguel	240739	8.9739e+06	7	9.67	3	4.33	0	0	0	8	0	0	0	0	8000	0
24	24	Rota Ecologica	Estreito	245154	8.97941e+06	4	15.33	2.33	4	0	0	0	1.33	0	0	0	0	1330	0
25	25	P. de Camaragibe	Guela	237489	8.9702e+06	6	10	2	7.5	0	0	0.5	3.5	0	0	0	500	3500	0
26	26	P. de Camaragibe	Pulseirão	238704	8.96662e+06	22	13.33	1	6	0	0	0	1.33	0	0	0	0	1330	0
27	27	P. de Camaragibe	Taci	234050	8.96422e+06	9	6.75	1.25	11	0	0	0	1	0	0	0	0	1000	0
28	28	Paripueira	Canal do Davi	222679	8.95341e+06	8	13	2.67	9	0	0.33	0	13.33	0	0	330	0	13330	0
29	29	Paripueira	Peixe-boi	222532	8.95273e+06	4	7.5	2	7.5	0	0	0	1	0	0	0	0	1000	0
30	30	P. de Camaragibe	Santiago Sul	221533	8.95159e+06	4	18.5	2.75	3.5	0	4.25	0	9	0	0	4250	0	9000	0
31	31	P. de Camaragibe	Santiago Norte	221985	8.9523e+06	5	9	0.75	10	0	0.5	0	1.5	0	0	500	0	1500	0
32	32	P. de Camaragibe	Santiago Sul	221533	8.95159e+06	4	2.75	0.5	15	0	4.5	0.5	2	0	0	4500	500	2000	0
33	33	P. de Camaragibe	Santiago Norte	221985	8.9523e+06	5	14.25	2.75	7	0	0	0.25	1.75	0	0	0	250	1750	0
34	34	Barra de Santo Antônio	Canal do PC	231477	8.96543e+06	6	22.67	3.67	3.33	0	0.67	0	6.33	0	0	670	0	6330	0
35	35	Barra de Santo Antônio	Cabeço do Noé	232142	8.9576e+06	26	16	1.33	4	0	0	0	7.67	0	0	0	0	7670	0
36	36	Ipioca	Taci do Portugues	219265	8.94865e+06	6	4.5	1	15.5	0	2	0	8	0	0	2000	0	8000	0
37	37	Ipioca	Prova	223375	8.94582e+06	22	17.67	1	3	0	0	0	11	0	0	0	0	11000	0
38	38	Ipioca	Provinha	224820	8.94866e+06	21	9.5	1	8	0	0	0	2.5	0	0	0	0	2500	0
39	39	Ipioca	Estaladeiro	216368	8.94432e+06	7	0	0	13	0.67	0	0	9.33	0	670	0	0	9330	0
40	40	Ipioca	Mosteiro	215297	8.94462e+06	6	7	1.67	9	0	0.67	0.33	3.33	0	0	670	330	3330	0
41	41	Maragogi	Ponta de Mangue	262437	9.01005e+06	4	2.25	0.5	18	0	1	0	2	0	0	1000	0	2000	0
42	42	Maragogi	Piscina - Ponta de Mangue	262437	9.01005e+06	4	0.5	0.5	22.5	0	0.5	0	3.5	0	0	500	0	3500	0
43	43	Maragogi	Aquário - Galés	258650	8.99971e+06	8	5.5	1.75	8.25	0	0	0	13.75	0	0	0	0	13750	0
44	44	Maragogi	Filhas das Galé	258103	8.99907e+06	8	14.5	1.5	5.75	0	0	1.25	1.25	0	0	0	1250	1250	0
45	45	Maragogi	ZPVM	258828	9.00105e+06	5	15.75	1	8.5	0	1.5	1.63	0.88	0	0	1500	1630	880	0
46	46	São José da Coroa Grande	Gravatá	266486	9.01872e+06	8	11.38	0.88	10	0	2.63	0	4.63	0	0	2630	0	4630	0
47	47	São José da Coroa Grande	Cruzeiro	264701	9.01515e+06	5	3.5	1.25	14	0	0	4	3	1	0	0	4000	3000	1000
48	48	São José da Coroa Grande	Escorre água	265515	9.01741e+06	5	11	1.67	12.67	0	6.67	0	7.33	0	0	6670	0	7330	0
49	49	São José da Coroa Grande	Lagoa Azul	265361	9.01766e+06	4	6	1.25	18.75	0	4.5	0	9	0	0	4500	0	9000	0
50	50	São José da Coroa Grande	Prainha	265339	9.01711e+06	3	0.25	0.75	12.75	0	3.75	0	1.75	0	0	3750	0	1750	0
51	51	Paripueira	Cabeço da Chuva	224086	8.94987e+06	16	2.25	0.5	20.25	0	1.5	1.25	5.75	0	0	1500	1250	5750	0
52	52	Paripueira	Cabeço do Paru	226297	8.95102e+06	20	8.33	0.67	13.33	0	3.67	0	1.33	0	0	3670	0	1330	0
53	53	Paripueira	Oiteiro	226212	8.94888e+06	21	9.33	0.67	9.67	0	3.33	0	2	0	0	3330	0	2000	0
54	54	Paripueira	Cabeço da Salema	225313	8.94916e+06	18	11.67	2	15.33	0	5.67	1.67	1.33	0	0	5670	1670	1330	0
55	55	Paripueira	Cabeço das Algas	224915	8.94923e+06	20	5.33	0.67	17.33	0	1.33	0	0	0	0	1330	0	0	0
56	56	Barra de Santo Antônio	Otávio 03	228831	8.95562e+06	17	9	1.33	6.67	0	2.67	4	0	0	0	2670	4000	0	0
57	57	Barra de Santo Antônio	422	229118	8.95658e+06	15	2.67	1	15.67	0	0	0	0	1.33	0	0	0	0	1330
58	58	Barra de Santo Antônio	425	229451	8.95685e+06	16	5.33	1	19.67	0	0	5.33	3.67	1.67	0	0	5330	3670	1670
59	59	Barra de Santo Antônio	427	229519	8.9579e+06	15	7.67	1.33	8.33	0	0	1.33	3.33	1.67	0	0	1330	3330	1670
60	60	Barra de Santo Antônio	428	229661	8.95591e+06	18	11.67	1.33	10.33	0	0.67	0	6.33	0	0	670	0	6330	0
61	61	Barra de Santo Antônio	MERO	230074	8.95667e+06	17	8	1	7.33	0	0.33	0	3	0	0	330	0	3000	0
62	62	Paripueira	Águas Claras	226459	8.94917e+06	21	11.33	1.67	14.67	0	4	0	0	0	0	4000	0	0	0
63	63	Paripueira	Cabeço do Sapé	226459	8.94917e+06	17	10.67	0.67	20.67	0	1.33	0	5.33	0	0	1330	0	5330	0
64	64	Barra de Santo Antônio	Cabeço da plexaurella	234011	8.964e+06	13	4.67	1.67	24	0	0.33	0	2	0	0	330	0	2000	0
65	65	Barra de Santo Antônio	Cabeço do Chapeirão	232581	8.96298e+06	18	9	1	3.67	0	1.33	0	0	0	0	1330	0	0	0
66	66	Paripueira	P. do Portugues	219265	8.94865e+06	2	0	0	26.5	0	0	0	3.25	0	0	0	0	3250	0
67	67	Paripueira	Pedra Podre	217721	8.94695e+06	4	0.25	0.25	24.25	0	0	0.25	6.25	0	0	0	250	6250	0
68	68	Paripueira	Canal da Ostra	220353	8.95007e+06	6	2.5	0.25	26.25	0.75	0.5	0.25	4.75	0	750	500	250	4750	0
69	69	Paripueira	Santiago	221535	8.95184e+06	4	2.75	1	15	0	1.25	0	3.25	0	0	1250	0	3250	0
70	70	Ipioca	Piscina do Tatu	216209	8.9461e+06	2	1.5	0.5	21.75	0	0	0	4.5	0	0	0	0	4500	0
71	71	Ipioca	Mosteiro	215297	8.94462e+06	6	0.5	0.75	23.75	0	0	0.25	0.5	0	0	0	250	500	0
72	72	Japaratinga	Cordão	253885	8.99426e+06	4	22.5	2	2.75	0	0.75	0	7.75	0	0	750	0	7750	0
73	73	Japaratinga	Picão	254128	8.99481e+06	5	19.75	2.25	2.5	0	3.25	1.25	3.25	0	0	3250	1250	3250	0
74	74	Japaratinga	João Martins	252430	8.99268e+06	6	21	3	4.75	0	0	0	4.75	0	0	0	0	4750	0
75	75	Japaratinga	Ziota	254643	8.99324e+06	3	18.25	2.5	9.25	0	0	0	12	0	0	0	0	12000	0
76	76	São Miguel dos Milagres	Salvador	245939	8.98071e+06	4	7.25	2	11.25	0	0	0	0	0	0	0	0	0	0
77	77	São Miguel dos Milagres	Canal Tapado	244490	8.97824e+06	11	5.75	1.75	8.75	0	0	0	0.75	0	0	0	0	750	0
78	78	São Miguel dos Milagres	Piscina do Toque	241931	8.97533e+06	4	13	2.5	9.5	0	0.25	0	0.25	0	0	250	0	250	0
79	80	São Miguel dos Milagres	Piscina Porto da rua	242770	8.97648e+06	7	14.25	3	7	0	1.75	0.5	0.5	0	0	1750	500	500	0
80	82	São Miguel dos Milagres	Barreta	241368	8.97469e+06	7	12.75	3	4.75	0	0	0	1.75	0	0	0	0	1750	0
81	83	São José da Coroa Grande	Baliza	265360	9.01769e+06	4	9.75	1.25	7	0	1	0	5.75	0	0	1000	0	5750	0
82	84	São José da Coroa Grande	Gravatá	266383	9.01855e+06	9	11.75	1.75	9	0	0.25	0	5.25	0	0	250	0	5250	0
83	85	São José da Coroa Grande	Baixinha	265906	9.01729e+06	7	13.75	2.5	8.25	0	0.5	0.25	19	0	0	500	250	19000	0
84	86	São José da Coroa Grande	Baixa dos Meninos	265567	9.01542e+06	10	14	2	9.25	0	4.25	0.25	4.5	0	0	4250	250	4500	0
85	87	São José da Coroa Grande	Baixa dos Brancos	266537	9.01783e+06	12	10	2	14.5	0	1	0	8.75	0	0	1000	0	8750	0
86	88	São José da Coroa Grande	Escorre água	265515	9.01741e+06	5	18.75	2.25	0	0	0.5	1	2	1	0	500	1000	2000	1000
87	89	Maragogi	ZPVM	258828	9.00105e+06	4	19.83	2	0	0	11	0	9.5	0	0	11000	0	9500	0
88	90	Maragogi	Aquário	258650	8.99971e+06	6	17.5	1.75	1.25	0	2.5	1	4.25	0	0	2500	1000	4250	0
89	91	Maragogi	Filhas das Galé	258103	8.99907e+06	4	20.5	2.5	2	0	8.25	0	5.75	0	0	8250	0	5750	0
90	92	Maragogi	Buraco	260100	9.00374e+06	3	14.5	2.25	0	0	1	0.5	4.5	0	0	1000	500	4500	0
91	93	Paripueira	São Gonçalo	222507	8.94474e+06	20	6.75	0.75	19.25	0	0	0	0	0	0	0	0	0	0
92	94	Paripueira	Canal da Ostra	220353	8.95007e+06	2	4.5	0.67	21.67	0	6.17	0	5.67	0	0	6170	0	5670	0
